# Supplementary material for: Downregulation of P300/CBP-Associated Factor Protects from Vascular Aging via Nrf2 Signal Pathway Activation
Source: Int J Mol Sci. 2022 Oct 20;23(20):12574. doi: 10.3390/ijms232012574 (PMC9603891; doi:10.3390/ijms232012574)
Supplement: Supplementary file 1 [file ijms-23-12574-s001.zip]

Archive with 1 entries (1 files):
- ijms-1929803-supplementary.pdf
